# Supplementary material for: Seed Transmission of Begomoviruses: A Potential Threat for Bitter Gourd Cultivation
Source: Plants (Basel). 2023 Mar 21;12(6):1396. doi: 10.3390/plants12061396 (PMC10057619; doi:10.3390/plants12061396)
Supplement: Supplementary file 1 [file plants-12-01396-s001.zip]

Archive with 1 entries (1 files):
- plants-2231616-SI.pdf
